# Supplementary material for: Dose regular physical activity improve the relationships among self-efficacy, resilience, happiness, and well-being in youth people with hearing disability in Guangdong—a moderation model
Source: Front Psychol. 2025 Nov 13;16:1611657. doi: 10.3389/fpsyg.2025.1611657 (PMC12657399; doi:10.3389/fpsyg.2025.1611657)
Supplement: Supplementary file 2 [file Data_Sheet_2.CSV]

§Ç¸¹	SE1	SE2	SE3	SE4	SE5	SE6	SE7	SE8	SE9	SE10	SM1	SM2	SM3	SR4	SR5	SR6	ER7	ER8	ER9	H1	H2	H3	H4	SW1	SW2	SW3	SW4	©Ê§O	¦~¯Å	±M·~	¹B°Ê¶µ¥Ø	¨C¶g°V½m¤Ñ¼Æ	¨C¤Ñ°V½m¦¸¼Æ	¨C¦¸°V½m®Éªø	§Þ³Nµ¥¯Å	´¿¿©±w·s«aª¬¯f¬r	¬Ì­]«~µP
378	7	7	7	7	7	7	7	7	7	7	7	7	7	7	7	7	7	7	7	7	7	7	7	7	7	7	7	1	1	2	2	6	2	3	5	2	1
380	7	7	7	7	7	7	7	7	7	7	7	7	7	7	7	7	7	7	7	7	7	7	7	7	7	7	7	1	1	2	2	3	2	2	6	2	1
382	7	7	7	7	7	7	7	7	7	7	7	7	7	7	7	7	7	7	7	7	7	7	7	7	7	7	7	1	1	2	2	6	2	4	6	2	1
383	7	7	7	7	7	7	7	7	7	7	7	7	7	7	7	7	7	7	7	7	7	7	7	7	7	7	7	1	1	2	7	5	2	2	6	2	1
384	7	7	7	7	7	7	7	7	7	7	7	7	7	7	5	2	7	6	7	7	7	7	7	7	7	7	7	2	1	1	13	6	2	3	3	2	1
399	7	7	7	7	7	6	6	6	6	7	7	7	7	7	7	5	7	6	6	7	7	6	7	7	6	6	6	2	1	2	11	6	2	4	6	2	1
406	6	6	7	6	7	6	6	5	7	6	6	6	7	7	7	7	5	4	6	7	6	7	7	7	7	7	7	1	1	1	11	2	2	1	4	2	1
410	7	7	7	7	7	7	7	7	7	7	7	7	7	7	7	7	7	7	7	7	7	7	7	7	7	7	7	2	1	2	11	4	2	1	6	2	1
413	7	7	7	7	7	7	7	7	7	7	7	7	7	7	7	4	7	5	7	7	7	7	7	7	7	7	7	2	1	2	11	2	2	3	6	2	1
420	6	7	7	7	7	7	7	7	7	7	7	7	7	7	6	4	7	4	7	7	7	7	7	7	7	7	7	2	1	2	11	3	2	3	6	2	1
7	7	7	7	7	7	7	7	7	7	7	7	7	7	7	7	4	7	4	7	7	7	7	7	7	7	7	7	2	3	2	11	5	1	3	5	2	1
118	7	7	7	7	7	7	7	7	7	7	7	7	7	7	7	7	6	6	7	7	7	7	7	7	7	7	7	2	3	2	3	3	1	3	6	2	1
121	7	7	7	7	7	7	7	7	7	7	7	7	7	7	7	1	7	7	7	7	7	7	7	7	7	7	7	1	3	2	3	5	1	2	6	2	1
238	6	6	6	6	6	6	6	6	6	6	6	6	6	6	6	6	6	6	6	6	6	6	6	6	6	6	6	2	3	1	2	5	1	2	3	2	2
242	5	7	7	7	7	6	6	6	7	7	7	7	7	7	7	7	7	7	7	7	7	7	7	7	7	7	7	2	3	1	2	2	1	2	4	2	1
243	7	7	7	7	7	7	7	7	7	7	7	7	7	7	7	7	7	7	7	7	7	7	7	7	7	7	7	2	3	1	2	5	1	3	4	2	1
248	6	6	7	6	6	7	7	6	7	7	7	7	7	7	7	6	7	7	7	7	7	7	7	7	7	7	7	1	3	1	1	3	1	2	4	2	1
249	7	7	7	7	7	7	7	7	7	7	7	7	7	7	7	7	7	7	7	7	7	7	7	7	7	7	7	1	3	1	1	4	1	2	4	2	1
256	7	7	7	7	7	7	7	7	7	7	7	7	7	7	5	7	7	6	7	7	7	7	7	7	7	7	7	2	3	2	6	5	1	2	3	2	1
258	6	6	6	6	6	6	6	6	6	6	6	6	6	6	6	6	6	6	6	6	6	6	6	6	6	6	6	1	3	2	6	1	1	1	6	2	2
403	7	7	7	7	7	7	7	7	7	7	7	7	7	7	7	7	7	7	7	7	7	7	7	7	7	7	7	2	3	2	11	2	1	2	6	2	1
432	7	7	7	7	7	7	7	7	7	7	7	7	7	7	7	7	7	7	7	7	7	7	7	7	7	7	7	1	3	1	1	5	1	4	6	2	1
441	7	7	7	7	7	7	7	7	6	7	7	7	6	7	7	7	7	7	7	7	7	7	7	7	7	7	7	1	3	1	1	6	1	3	6	2	1
442	7	7	7	7	7	7	7	7	7	7	7	7	7	7	7	7	7	7	7	7	7	7	7	7	7	7	7	1	3	1	1	6	1	3	6	2	1
481	7	7	7	7	7	7	7	7	7	7	7	7	7	7	7	6	7	7	7	7	5	7	7	7	7	7	7	2	3	1	9	5	1	2	6	2	1
32	7	7	7	7	7	7	7	7	7	7	7	7	7	7	7	4	7	7	7	7	4	7	7	7	7	7	7	2	3	2	3	4	1	2	6	2	1
41	6	6	7	7	7	6	6	6	6	6	6	6	6	6	6	3	4	4	4	7	6	6	6	6	6	6	6	2	3	1	1	4	1	3	6	2	2
44	6	6	6	6	6	6	6	6	7	7	6	7	6	6	6	6	6	5	6	7	7	7	7	7	7	7	7	1	3	1	2	6	1	2	6	2	1
48	6	6	6	6	6	6	6	6	6	6	6	6	6	6	6	6	6	6	6	6	6	6	6	6	6	6	6	2	3	1	3	6	1	3	6	2	2
49	6	7	7	7	7	6	7	7	7	7	7	7	7	7	7	6	7	6	7	7	7	7	7	7	7	7	7	2	3	1	10	6	1	1	6	2	1
50	7	7	7	7	7	7	7	7	7	7	7	7	7	7	7	7	7	7	7	7	7	7	7	7	7	7	7	2	3	1	10	3	1	1	6	2	1
53	6	6	6	6	6	6	6	6	6	6	6	6	6	6	6	4	5	5	6	6	5	6	6	6	6	5	6	2	3	1	10	5	1	2	6	2	2
66	6	6	6	6	7	6	6	6	7	6	6	6	7	7	6	5	6	6	7	7	7	7	6	6	6	6	7	2	3	1	10	5	1	1	6	2	1
73	7	4	6	4	4	4	4	4	7	7	7	7	7	7	7	6	6	4	6	7	6	7	7	7	7	7	7	2	3	1	10	5	1	1	6	2	1
86	7	7	7	7	7	7	7	7	7	7	7	7	7	7	7	7	7	7	7	7	7	7	7	7	7	7	7	1	3	1	2	5	1	2	6	2	1
99	6	6	6	6	6	6	6	6	6	6	6	6	6	6	6	6	6	6	6	6	6	6	6	6	6	6	6	1	3	1	2	3	1	2	6	2	2
107	7	7	6	7	7	5	5	5	7	7	7	7	7	7	6	7	7	4	4	7	7	7	7	7	7	7	7	1	3	2	2	4	1	2	6	2	1
111	7	7	7	7	7	5	7	7	7	7	7	7	7	7	7	7	7	7	7	7	7	7	7	7	7	7	7	1	3	2	2	3	1	2	6	2	1
114	7	7	7	7	7	7	7	7	7	7	7	7	7	7	7	7	7	6	7	7	7	7	7	7	7	7	7	1	3	2	3	3	1	3	6	2	1
119	7	7	7	7	7	7	7	7	7	7	7	7	7	7	7	7	7	7	7	7	7	7	7	7	7	7	7	1	3	2	3	3	1	3	6	2	1
122	7	7	7	7	7	7	7	7	7	7	7	7	7	7	7	7	7	7	7	7	7	7	7	7	7	7	7	1	3	2	2	1	1	3	5	2	1
151	7	7	7	7	7	7	7	7	7	7	7	7	7	7	7	7	7	7	7	7	7	7	7	7	7	7	7	2	3	2	3	3	1	3	6	2	1
153	7	7	7	7	7	7	7	7	7	7	7	7	7	7	7	7	7	7	7	7	7	7	7	7	7	7	7	1	3	2	2	2	1	2	6	2	1
157	5	6	7	6	5	6	7	7	7	7	7	7	7	7	6	7	7	1	6	7	7	7	7	7	7	6	7	1	3	2	11	1	1	2	6	2	1
158	6	7	7	7	7	6	4	4	4	6	6	6	6	6	7	3	4	6	6	6	6	6	6	6	6	6	6	1	3	2	11	3	1	1	6	2	2
161	7	7	7	7	7	7	7	7	7	7	7	7	7	7	7	7	7	7	7	7	7	7	7	7	7	7	7	1	3	1	2	3	1	2	6	2	1
168	5	6	7	6	6	4	4	4	7	7	7	7	7	7	7	6	7	7	7	7	7	7	7	7	7	7	7	1	3	2	2	3	1	3	6	2	1
184	6	6	6	6	6	6	6	6	6	6	6	6	7	6	5	3	6	5	6	6	6	6	6	6	6	6	6	1	3	2	11	1	1	2	6	2	2
232	7	7	7	7	7	4	4	4	7	7	7	7	7	7	7	7	4	4	6	7	4	7	7	7	7	4	7	2	3	2	11	2	1	2	6	2	1
239	7	7	7	7	7	7	7	4	7	7	7	7	7	7	4	7	7	3	7	7	7	7	7	7	7	7	7	2	3	2	2	5	1	3	3	2	1
240	5	7	7	7	7	5	5	5	7	7	7	7	7	7	7	7	7	7	7	7	7	7	7	7	7	7	7	2	3	1	2	2	1	2	4	2	1
251	7	7	7	7	7	7	7	7	7	7	7	7	7	7	7	7	7	7	7	7	7	7	7	7	7	7	7	1	3	1	1	5	1	2	4	2	1
265	7	7	7	7	7	7	7	7	7	7	7	7	7	7	7	7	7	7	7	7	7	7	7	7	7	7	7	1	3	1	6	6	1	3	4	2	1
346	7	7	7	7	7	1	1	1	7	7	7	7	7	7	7	1	7	3	7	7	7	7	7	7	7	7	7	2	3	2	10	5	1	3	6	2	1
381	7	7	7	7	7	7	7	7	7	7	7	7	7	7	7	1	7	7	7	7	7	7	7	7	7	7	7	1	3	2	2	4	1	3	6	2	1
388	7	7	7	7	7	7	7	7	7	7	7	7	7	7	7	7	7	7	7	7	7	7	7	7	7	7	7	1	3	2	11	6	1	4	6	2	1
405	7	7	7	7	7	7	7	7	7	7	7	7	7	7	7	7	7	7	7	7	7	7	7	7	7	7	7	2	3	2	11	2	1	2	6	2	1
411	7	7	7	7	7	6	6	7	7	7	7	7	7	7	7	7	7	7	7	7	7	7	7	7	7	7	7	1	3	1	11	5	1	3	6	2	1
422	7	7	7	7	7	7	7	7	7	7	7	7	7	7	7	7	7	7	7	7	7	7	7	7	7	7	7	2	3	1	11	2	1	2	6	2	1
426	7	7	7	7	7	7	7	7	7	7	7	7	7	7	7	7	7	7	7	7	7	7	7	7	7	7	7	1	3	2	11	1	1	1	6	2	1
438	7	7	7	7	7	5	5	5	7	7	7	7	7	7	7	5	5	4	6	7	6	7	7	7	7	5	7	1	3	2	5	2	1	2	6	2	1
439	6	6	7	7	7	6	6	6	7	7	7	7	7	7	7	7	6	5	7	7	7	7	7	7	7	7	7	2	3	2	6	4	1	2	6	2	1
444	7	7	7	7	7	7	7	7	7	7	7	7	7	7	7	7	7	7	7	7	7	7	7	7	7	7	7	1	3	1	1	5	1	2	6	2	1
445	7	7	7	7	7	7	7	7	7	7	7	7	7	7	7	7	7	7	7	7	7	7	7	7	7	7	7	1	3	1	2	5	1	3	6	2	1
447	6	6	6	6	6	6	6	6	6	6	6	6	6	6	6	6	6	6	6	6	6	6	6	6	6	6	6	2	3	2	9	2	1	2	6	2	2
452	7	7	7	7	7	4	4	4	6	7	7	7	7	7	7	5	6	4	6	7	7	7	7	7	7	7	7	2	3	2	6	3	1	3	4	2	1
454	7	7	7	7	7	7	7	7	7	7	7	7	7	7	7	7	7	7	7	7	7	7	7	7	7	7	7	1	3	1	6	5	1	3	4	2	1
462	6	6	6	6	6	6	6	6	6	6	6	6	6	6	6	6	6	6	6	6	6	6	6	6	6	6	6	2	3	1	9	2	1	2	6	2	2
473	7	7	7	7	7	7	7	7	7	7	7	7	7	7	7	7	7	7	7	7	7	7	7	7	7	7	7	1	3	2	5	2	1	2	5	2	1
477	7	6	6	6	6	6	6	6	6	6	7	6	6	6	7	7	6	7	6	7	7	7	6	6	6	6	7	1	3	1	9	6	1	2	6	2	1
482	7	7	7	7	7	1	1	1	7	7	7	7	4	7	7	1	4	4	7	7	7	7	7	7	7	7	7	1	3	1	5	6	1	2	6	2	1
484	7	7	7	7	7	7	7	7	7	7	7	7	7	7	7	7	6	4	7	7	7	7	7	7	7	7	7	2	3	2	9	2	1	2	6	2	1
8	7	7	7	7	7	7	7	7	7	7	7	7	7	7	6	6	6	6	7	7	7	7	7	7	7	7	7	1	2	2	11	6	1	4	5	2	1
21	7	7	7	7	7	7	7	7	7	7	7	7	7	7	7	1	7	5	7	7	1	7	7	7	7	6	7	1	2	2	11	6	1	3	6	2	1
26	6	6	6	6	6	5	5	5	5	7	7	7	7	7	5	1	4	4	4	7	7	7	7	7	7	7	7	1	2	2	11	6	1	3	5	2	1
31	7	7	7	7	7	7	7	7	7	7	7	7	7	7	7	7	7	7	7	7	7	7	7	7	7	7	7	1	2	1	3	5	1	3	6	2	1
34	7	7	7	7	7	6	6	6	7	7	7	7	6	6	6	5	4	5	5	7	7	7	7	7	7	7	7	1	2	1	1	5	1	2	6	2	1
46	7	7	7	7	7	6	6	7	7	7	7	7	7	6	7	6	7	7	7	7	7	7	7	7	7	7	7	1	2	1	2	5	1	3	6	2	1
57	7	7	7	7	7	6	6	6	7	7	7	6	7	7	7	7	7	7	7	7	7	7	7	7	7	7	7	2	2	1	10	5	1	2	6	2	1
67	7	7	7	7	7	7	7	7	7	7	7	7	7	7	7	1	7	7	7	7	7	7	7	7	7	7	7	1	2	1	10	6	1	1	6	2	1
72	6	6	6	6	6	5	5	6	7	6	6	6	6	6	6	4	5	5	6	6	6	6	6	6	6	6	6	2	2	2	10	5	1	1	6	2	2
79	7	7	7	7	7	7	7	7	7	7	7	7	7	7	7	7	7	5	7	7	7	7	7	7	7	7	7	1	2	2	10	5	1	1	6	2	1
92	7	7	7	7	7	7	7	7	7	7	7	7	7	7	7	7	7	7	7	7	7	7	7	7	7	7	7	1	2	1	12	6	1	2	6	2	1
95	6	6	6	6	6	7	7	7	7	7	7	7	7	7	7	3	5	5	5	7	7	7	7	7	7	7	7	2	2	2	13	6	1	2	6	2	1
97	7	7	7	7	7	7	7	7	7	7	7	7	7	7	7	7	7	7	7	7	7	7	7	7	7	7	7	1	2	1	3	4	1	2	6	1	1
100	7	7	7	7	7	7	7	7	7	7	7	7	7	7	7	7	7	7	7	7	7	7	7	7	7	7	7	1	2	2	2	2	1	4	6	2	1
101	7	7	7	7	7	7	7	7	7	7	7	7	7	7	7	7	6	6	7	7	7	7	7	7	7	7	7	1	2	1	3	6	1	3	6	2	1
115	7	6	7	7	7	7	7	7	7	7	7	7	7	7	7	7	5	5	7	7	7	7	7	7	7	7	7	1	2	2	3	4	1	2	6	2	1
120	6	6	6	6	6	4	4	4	7	7	7	7	7	7	7	7	5	5	5	7	7	7	7	7	7	7	7	2	2	2	3	4	1	2	6	2	1
141	7	7	7	7	7	7	7	7	7	7	7	7	7	7	7	1	7	5	7	7	7	7	7	7	7	6	7	1	2	2	2	2	1	3	6	2	1
152	4	6	6	6	6	5	5	5	7	7	7	7	7	7	7	4	5	3	5	7	7	7	7	7	7	7	7	1	2	2	3	3	1	3	6	2	1
167	6	7	7	7	7	6	6	6	6	7	7	7	7	6	6	4	6	6	6	7	7	7	7	7	7	7	7	2	2	2	9	3	1	2	6	2	1
170	7	7	7	7	7	6	6	6	7	7	6	6	6	7	7	1	6	6	6	7	7	7	7	7	7	7	7	1	2	2	9	3	1	2	6	2	1
175	7	7	7	7	7	7	7	7	7	7	7	7	7	7	7	7	7	7	7	7	7	7	7	7	7	7	7	2	2	1	11	5	1	1	5	2	1
178	7	7	7	7	7	7	7	7	7	7	7	7	7	7	6	7	7	7	7	7	7	7	7	7	7	7	7	2	2	2	11	2	1	2	6	2	1
181	6	5	6	5	6	6	6	5	6	6	6	6	6	6	6	5	5	5	6	6	6	6	6	6	6	5	6	2	2	2	11	2	1	2	6	2	2
182	7	7	7	7	7	6	6	6	7	7	7	7	7	7	7	7	5	4	7	7	7	7	7	7	7	6	7	1	2	1	11	6	1	2	6	2	1
188	7	7	7	7	7	7	7	7	7	7	7	7	7	7	7	7	7	7	7	7	7	7	7	7	7	7	7	2	2	2	11	2	1	2	6	2	1
221	7	7	7	7	7	7	7	7	7	7	7	7	7	7	7	7	7	7	7	7	7	7	7	7	7	7	7	1	2	2	11	2	1	2	6	2	1
224	7	7	7	7	7	7	7	7	7	7	7	7	7	7	7	7	7	7	7	7	7	7	7	7	7	7	7	2	2	2	11	3	1	2	6	2	1
225	7	7	7	7	7	7	7	7	7	7	7	7	7	7	7	7	7	7	7	7	7	7	7	7	7	7	7	2	2	2	11	1	1	1	6	2	1
237	7	7	7	7	7	2	2	2	7	7	7	7	7	7	7	7	7	7	7	7	7	7	7	7	7	7	7	2	2	1	2	5	1	3	3	2	1
246	7	7	7	7	7	5	7	7	7	7	7	7	7	7	5	1	7	7	7	7	7	7	7	7	7	7	7	1	2	1	1	6	1	2	4	2	1
289	7	7	7	7	7	7	7	7	7	7	7	7	7	7	4	3	7	7	7	7	7	7	7	7	7	7	7	2	2	2	10	3	1	2	6	2	1
299	7	7	7	7	7	5	5	6	7	7	7	6	6	6	5	6	6	6	7	7	6	7	6	6	7	7	7	2	2	2	3	5	1	4	6	2	1
324	7	7	7	7	7	7	7	7	7	7	7	7	7	7	7	7	7	7	7	7	7	7	7	7	7	7	7	1	2	2	6	3	1	1	4	2	1
325	7	7	7	7	7	7	7	7	7	7	7	7	7	7	7	7	7	7	7	7	7	7	7	7	7	7	7	1	2	2	2	5	1	2	6	2	1
326	7	7	7	7	7	7	7	7	7	7	7	7	7	7	7	7	7	7	7	7	7	7	7	7	7	7	7	2	2	2	6	3	1	3	6	2	1
330	7	7	7	7	7	6	6	6	7	7	7	7	7	7	7	7	7	7	7	7	7	7	7	7	7	7	7	2	2	1	6	6	1	2	6	2	1
335	7	7	7	7	7	6	7	7	7	7	7	7	7	7	7	7	6	6	7	7	7	7	7	7	7	7	7	1	2	2	6	6	1	4	6	2	1
336	7	7	7	7	7	4	4	4	7	7	7	7	7	7	7	1	7	7	7	7	7	7	7	7	7	7	7	1	2	2	2	5	1	3	6	2	1
340	7	7	7	7	7	7	7	7	7	7	7	7	7	7	7	7	7	7	7	7	7	7	7	7	7	7	7	2	2	2	6	3	1	2	6	2	1
347	7	7	7	7	7	7	7	7	7	7	7	7	7	7	7	7	7	7	7	7	7	7	7	7	7	7	7	1	2	2	2	3	1	1	6	2	1
350	7	7	7	7	7	7	7	7	7	7	7	7	7	7	7	7	7	7	7	7	7	7	7	7	7	7	7	1	2	2	6	6	1	3	6	2	1
353	6	6	7	7	7	5	5	5	7	7	7	7	7	7	5	6	5	5	7	6	6	6	6	6	6	6	6	2	2	2	13	3	1	1	6	2	1
354	7	7	7	7	7	7	7	7	7	7	7	7	7	7	7	2	6	6	6	7	7	7	7	7	7	7	7	1	2	2	6	6	1	3	6	2	1
357	7	7	7	7	7	7	7	7	7	7	7	7	7	7	7	7	7	7	7	7	7	7	7	7	7	7	7	1	2	2	2	5	1	2	6	2	1
370	7	7	7	7	7	4	4	4	4	7	7	7	7	7	7	7	7	7	7	7	7	7	7	7	7	7	7	1	2	2	2	5	1	2	6	2	1
376	7	7	7	7	7	7	7	7	7	7	7	7	7	7	7	7	7	7	7	7	7	7	7	7	7	7	7	1	2	2	2	3	1	2	6	2	1
386	7	7	7	7	7	7	7	7	7	7	7	7	7	7	7	7	7	7	7	7	7	7	7	7	7	7	7	1	2	2	11	6	1	4	5	2	1
396	7	7	7	7	7	7	7	7	7	7	7	7	7	7	7	7	6	6	7	7	7	7	7	7	7	7	7	1	2	1	11	6	1	4	2	2	1
401	7	7	7	7	7	6	6	6	7	7	7	7	7	7	6	2	6	4	7	7	7	7	6	6	7	6	7	1	2	2	11	2	1	2	6	2	1
402	6	6	6	6	6	6	6	6	6	6	6	6	6	6	6	6	4	4	6	6	6	6	6	6	6	6	6	1	2	1	11	1	1	2	6	2	2
409	4	4	6	6	6	6	6	6	7	7	7	7	7	7	7	7	6	6	6	7	7	7	7	7	7	7	7	2	2	1	9	5	1	3	6	2	1
414	7	7	7	7	7	4	4	4	7	6	7	7	7	6	6	6	3	3	7	7	7	7	7	7	6	3	7	2	2	2	11	2	1	3	6	2	1
416	7	7	7	7	7	4	4	4	7	6	7	7	7	6	6	5	3	2	7	7	7	7	7	7	7	4	7	2	2	2	11	2	1	3	6	2	1
430	6	6	6	6	6	6	6	6	6	6	6	6	6	6	6	2	6	6	6	6	6	6	6	6	6	6	6	1	2	1	1	5	1	2	6	2	2
431	7	7	7	7	7	7	7	6	7	7	7	7	7	6	7	4	7	6	6	7	7	7	7	7	6	7	7	1	2	1	1	5	1	2	6	2	1
433	7	7	7	7	7	7	7	7	7	7	7	7	7	7	7	7	7	7	7	7	7	7	7	7	7	7	7	1	2	1	1	5	1	3	6	2	1
434	7	7	7	7	7	7	7	7	7	7	7	7	7	7	7	3	7	7	7	7	7	7	7	7	7	7	7	1	2	1	6	3	1	2	6	2	1
435	6	6	6	6	6	6	6	6	6	6	6	6	6	6	6	6	6	4	6	6	6	6	6	6	6	6	6	1	2	1	1	6	1	3	6	2	2
436	4	4	6	6	6	3	3	3	7	7	7	7	7	7	4	7	7	4	7	7	7	7	7	7	7	4	7	2	2	2	5	2	1	2	6	2	2
440	5	7	7	7	6	4	4	4	7	7	7	7	7	7	7	7	7	7	7	7	7	7	7	7	7	7	7	1	2	2	5	4	1	3	6	2	1
443	7	7	7	7	7	7	7	7	7	7	7	7	7	7	7	7	7	7	7	7	7	7	7	7	7	7	7	1	2	1	1	6	1	4	6	2	1
448	7	7	7	7	7	7	7	7	7	7	7	7	7	7	7	7	7	7	7	7	7	7	7	7	7	7	7	1	2	1	1	6	1	2	6	2	1
450	7	7	7	7	7	7	7	7	7	7	7	7	7	7	7	7	7	7	7	7	7	7	7	7	7	7	7	1	2	1	1	5	1	2	4	2	1
453	7	7	7	7	7	7	7	7	7	7	7	7	7	7	7	7	7	7	7	7	7	7	7	7	7	7	7	1	2	2	6	3	1	3	4	2	1
457	6	6	6	6	6	6	6	6	6	6	6	6	6	6	6	6	6	6	6	6	6	6	6	6	6	6	6	2	2	2	13	2	1	1	6	2	2
458	7	7	7	7	7	7	7	7	7	7	7	7	7	7	7	7	7	7	7	7	6	7	7	7	7	7	7	2	2	2	6	3	1	3	6	2	1
470	7	7	7	7	7	7	7	7	7	7	7	7	7	7	7	7	7	7	7	7	7	7	7	7	7	6	7	2	2	2	6	5	1	3	4	2	1
476	7	7	7	7	7	7	7	7	7	7	7	7	7	7	7	7	7	7	7	7	7	7	7	7	7	7	7	1	2	2	6	3	1	3	6	2	1
483	7	7	7	7	7	7	7	7	7	7	7	7	7	7	7	7	7	7	7	7	7	7	7	7	7	7	7	1	2	2	13	2	1	1	6	2	1
486	4	4	4	7	7	7	7	7	7	5	7	7	7	7	7	4	6	4	7	7	6	7	6	6	6	6	7	2	2	2	13	1	1	2	6	2	2
487	4	4	6	6	6	3	3	3	7	7	7	7	7	7	7	7	7	7	7	7	7	7	7	7	7	7	7	2	2	2	13	1	1	1	6	2	1
490	6	6	6	6	6	6	6	6	7	7	7	7	7	7	7	7	7	7	7	7	7	7	7	7	7	7	7	2	2	2	8	6	1	2	6	2	1
491	7	7	7	7	7	5	5	5	7	5	7	7	7	7	7	4	6	6	6	6	6	6	6	6	6	6	6	2	2	2	13	1	1	1	6	2	1
494	7	6	7	7	7	6	6	6	7	7	7	7	7	7	7	7	7	7	7	7	7	7	7	7	7	7	7	2	2	2	13	3	1	2	6	2	1
495	6	6	6	6	6	6	6	6	6	6	6	6	6	6	6	6	6	6	6	6	6	6	6	6	6	6	6	2	2	2	13	1	1	1	6	2	2
497	7	7	7	6	7	4	4	4	7	7	7	7	7	7	7	4	7	4	6	7	7	7	7	7	7	7	7	2	2	2	13	1	1	2	6	2	1
500	6	6	7	6	6	6	6	6	6	6	6	7	6	6	6	6	6	6	6	6	6	6	6	6	6	6	6	2	2	2	13	1	1	2	6	2	2
501	6	4	7	7	7	7	7	7	7	7	7	7	7	7	7	7	7	7	7	7	7	7	7	7	7	7	7	2	2	2	13	1	1	2	6	2	1
503	6	7	6	6	6	7	7	7	7	7	7	7	7	7	7	7	7	7	7	7	7	7	7	7	7	7	7	2	2	2	13	1	1	2	6	2	1
505	7	7	7	7	7	6	6	6	7	6	6	6	6	6	5	2	4	4	4	7	4	7	7	7	6	4	7	2	2	2	11	1	1	1	6	2	2
506	6	7	7	7	7	7	7	7	7	7	7	7	7	7	7	1	7	7	7	7	7	7	7	7	7	6	7	2	2	2	13	1	1	2	6	2	1
508	6	6	6	6	6	7	7	7	7	7	7	7	6	7	7	7	7	7	7	7	7	7	7	7	7	7	7	2	2	2	6	3	1	1	6	2	1
6	7	7	7	7	7	7	7	7	7	7	7	7	7	7	7	5	7	7	7	7	7	7	7	7	7	7	7	1	1	2	11	6	1	4	6	2	1
25	4	7	7	7	7	4	4	4	7	7	7	7	7	4	7	1	7	7	7	7	7	7	7	7	7	7	7	1	1	2	11	5	1	2	6	2	1
33	7	7	7	7	7	7	7	7	7	7	7	7	7	7	7	7	7	7	7	7	7	7	7	7	7	7	7	1	1	1	2	5	1	2	6	2	1
39	7	7	7	7	7	7	7	7	7	7	7	7	7	7	7	7	7	7	7	7	7	7	7	7	7	7	7	2	1	1	3	4	1	3	6	2	1
42	7	7	7	7	7	7	7	7	7	7	7	7	7	7	7	7	7	7	7	7	7	7	7	7	7	7	7	1	1	1	3	6	1	2	6	2	1
43	7	7	7	7	7	7	7	7	7	7	7	7	7	7	7	4	6	4	7	7	7	7	7	7	7	7	7	1	1	1	3	6	1	2	6	2	1
45	7	7	7	7	7	7	7	7	7	7	7	7	7	7	7	7	7	7	7	7	7	7	7	7	7	7	7	1	1	1	3	5	1	2	6	2	1
47	7	7	7	7	7	7	7	7	7	7	7	7	7	7	7	7	7	7	7	7	7	7	7	7	7	7	7	1	1	1	2	5	1	2	6	2	1
52	7	5	7	7	7	7	7	7	7	7	7	7	7	7	7	7	7	7	7	7	7	7	7	7	7	7	7	2	1	2	10	5	1	2	6	2	1
61	7	7	7	7	7	6	6	6	6	6	6	6	6	6	7	4	6	6	6	6	6	7	5	5	7	7	7	1	1	1	13	6	1	2	4	2	1
63	7	7	7	7	7	7	7	7	7	7	7	7	7	7	7	4	4	4	4	7	7	7	7	7	7	7	7	2	1	2	10	5	1	1	6	2	1
64	7	7	7	7	7	3	3	3	7	6	6	6	6	5	4	3	4	4	6	7	7	7	7	7	7	7	7	2	1	1	3	6	1	3	6	2	2
68	7	7	7	7	7	5	5	5	7	7	7	7	7	7	7	1	7	7	7	7	7	7	7	7	7	7	7	2	1	1	10	5	1	1	5	2	1
69	7	6	7	6	7	7	7	7	7	7	7	7	7	7	7	7	7	7	7	7	7	7	7	7	7	7	7	1	1	1	13	5	1	1	6	2	1
75	7	7	7	7	7	7	7	7	7	7	7	7	7	7	7	7	7	7	7	7	7	7	7	7	7	7	7	1	1	1	3	6	1	2	6	2	1
76	7	7	7	7	7	7	7	7	7	7	7	7	7	7	7	7	7	7	7	7	7	7	7	7	7	7	7	2	1	2	13	6	1	1	6	2	1
80	7	7	7	7	7	7	7	7	7	7	7	7	7	7	7	7	7	7	7	7	7	7	7	7	7	7	7	1	1	2	10	5	1	2	6	2	1
82	7	7	7	7	7	1	1	1	7	7	7	7	7	7	7	7	4	4	7	7	7	7	7	7	7	7	7	2	1	2	10	6	1	2	6	2	1
89	7	7	7	7	7	4	4	4	7	7	7	7	7	7	5	7	7	4	7	7	7	7	7	7	7	7	7	2	1	1	7	5	1	1	5	2	1
91	7	7	7	7	7	4	4	4	7	7	7	7	7	7	7	7	7	7	7	7	7	7	7	7	7	7	7	2	1	1	12	1	1	2	6	2	1
106	7	7	7	7	7	7	7	7	7	7	7	7	7	7	7	7	7	7	7	7	7	7	7	7	7	7	7	1	1	2	3	3	1	2	6	2	1
108	7	7	7	7	7	7	7	7	7	7	7	7	7	7	7	7	7	7	7	7	7	7	7	7	7	7	7	1	1	2	2	3	1	1	6	2	1
112	6	6	6	6	6	5	5	5	6	6	6	6	6	6	6	6	6	6	6	6	6	6	6	6	6	6	6	2	1	2	3	3	1	3	6	2	2
113	7	7	7	7	7	6	6	6	7	7	7	6	7	7	6	6	5	6	6	6	6	7	6	6	6	7	7	1	1	2	3	3	1	3	6	2	1
117	7	7	7	7	7	7	7	7	7	7	7	7	7	7	7	7	7	7	7	7	7	7	7	7	7	7	7	1	1	2	3	6	1	3	6	2	1
123	7	7	7	7	7	4	4	4	7	7	7	7	7	7	7	4	7	7	7	7	7	7	7	7	7	7	7	1	1	2	3	3	1	3	6	2	1
124	6	6	7	6	7	6	6	6	7	7	7	7	7	7	7	7	7	7	7	7	7	7	7	7	7	7	7	2	1	2	3	3	1	2	6	2	1
126	7	7	7	7	7	7	7	7	7	7	7	7	7	7	7	7	6	6	6	7	7	7	7	7	7	7	7	1	1	1	11	2	1	2	6	2	1
129	7	7	7	7	7	2	2	2	2	7	7	7	7	7	7	7	7	7	7	7	7	7	7	7	7	7	7	2	1	1	8	4	1	2	6	2	1
134	7	7	7	7	7	7	7	7	7	7	7	7	7	7	7	7	7	7	7	7	7	7	7	7	7	7	7	2	1	2	3	3	1	3	6	2	1
139	7	7	7	7	7	7	7	7	7	7	7	7	7	7	7	7	7	7	7	7	7	7	7	7	7	7	7	1	1	2	1	2	1	2	6	2	1
140	7	7	7	7	7	7	7	7	7	7	7	7	7	7	7	7	7	7	7	7	7	7	7	7	7	7	7	1	1	1	2	2	1	2	6	2	1
142	7	7	7	7	7	7	7	7	7	7	7	7	7	7	7	7	7	7	7	7	7	7	7	7	7	7	7	1	1	2	3	5	1	2	6	2	1
143	7	7	7	7	7	5	5	5	7	7	7	7	7	7	7	7	7	7	7	7	7	7	7	7	7	7	7	2	1	2	3	3	1	2	6	2	1
145	7	7	7	7	7	7	7	7	7	7	7	7	7	7	7	7	7	7	7	7	7	7	7	7	7	7	7	2	1	1	8	4	1	3	6	2	1
150	7	7	7	7	7	7	7	7	7	7	7	7	7	7	7	7	7	7	7	7	6	7	7	7	7	6	7	2	1	2	3	4	1	2	6	2	1
159	7	7	7	7	7	7	7	7	7	7	7	7	7	7	7	7	6	6	7	7	7	7	7	7	7	7	7	1	1	2	2	2	1	1	6	2	1
163	6	6	7	7	7	7	7	7	7	7	7	7	7	7	7	7	7	6	7	7	7	7	7	7	7	7	7	1	1	2	5	2	1	1	6	2	1
169	7	7	7	7	7	3	4	4	7	7	7	7	7	7	7	7	7	7	7	6	7	7	7	7	7	7	7	1	1	2	2	1	1	2	6	2	1
171	7	7	7	7	7	4	4	4	7	7	7	7	7	7	7	3	4	4	6	7	7	7	7	7	7	7	7	1	1	2	3	4	1	2	5	2	1
172	7	7	7	7	7	7	7	7	7	7	7	7	7	7	7	7	7	7	7	7	7	7	7	7	7	7	7	1	1	2	9	1	1	2	6	2	1
173	7	7	7	7	7	7	7	7	7	7	7	7	7	7	7	3	7	7	7	7	7	7	7	7	7	7	7	1	1	1	7	6	1	2	4	2	1
174	6	6	7	7	7	7	7	7	7	7	7	7	7	7	7	7	7	7	7	7	7	7	7	7	7	7	7	1	1	1	3	2	1	2	5	2	1
185	7	7	7	7	7	7	7	7	7	7	7	7	7	7	7	4	7	7	7	7	7	7	7	7	7	7	7	2	1	2	11	3	1	2	6	2	1
186	7	7	7	7	7	7	7	7	7	7	7	7	7	7	7	7	7	7	7	7	7	7	7	7	7	7	7	1	1	2	11	1	1	2	6	2	1
187	5	5	7	6	6	6	6	6	7	7	7	7	7	7	6	4	4	4	6	7	6	7	7	7	7	4	7	2	1	2	11	2	1	2	6	2	1
189	7	7	7	7	7	7	7	7	7	7	7	7	7	7	7	7	7	7	7	7	7	7	7	7	7	7	7	2	1	2	11	2	1	2	6	2	1
193	6	6	6	6	6	6	6	6	6	7	7	7	7	7	7	5	6	6	6	6	6	6	6	6	6	6	6	2	1	1	11	3	1	2	6	2	1
198	7	7	7	7	7	4	4	4	7	7	7	7	7	7	7	7	7	7	7	7	7	7	7	7	7	7	7	2	1	1	11	6	1	2	6	2	1
206	6	6	6	6	6	6	6	4	6	7	7	7	7	7	5	4	4	4	7	7	7	6	6	6	6	6	6	2	1	1	13	5	1	2	6	2	2
210	7	7	7	7	7	7	7	7	7	7	7	7	7	7	7	7	7	7	7	7	7	7	7	7	7	7	7	2	1	1	11	5	1	2	6	2	1
211	7	7	7	7	7	7	7	7	7	7	7	7	7	7	7	7	7	7	7	7	7	7	7	7	7	7	7	1	1	1	11	5	1	2	6	2	1
217	6	6	6	6	6	6	6	6	6	6	6	6	6	6	6	6	5	5	6	6	6	6	6	6	6	6	6	1	1	2	11	1	1	2	6	2	2
231	6	6	6	6	6	6	6	6	6	6	6	6	6	6	6	6	6	6	6	6	6	6	6	6	6	6	6	1	1	2	11	1	1	2	6	2	2
233	7	7	7	7	7	4	4	4	7	7	7	7	7	7	7	7	7	7	7	7	7	7	7	7	7	7	7	2	1	2	12	1	1	2	6	2	1
244	7	7	7	7	7	7	7	7	7	7	7	7	7	7	7	7	7	7	7	7	7	7	7	7	7	7	7	2	1	2	2	5	1	2	3	2	1
245	7	7	7	7	7	7	7	7	7	7	7	7	7	7	7	7	7	7	7	7	7	7	7	7	7	7	7	2	1	1	2	5	1	2	3	2	1
247	6	6	6	6	6	3	3	3	7	7	7	7	7	7	7	7	7	7	7	7	7	7	7	7	7	7	7	1	1	1	1	6	1	2	4	2	1
250	7	7	7	7	7	7	7	7	7	7	7	7	7	7	7	7	7	7	7	7	7	7	7	7	7	7	7	1	1	1	1	3	1	2	4	2	1
254	7	7	7	7	7	7	7	7	7	7	7	7	7	7	7	7	7	7	7	7	7	7	7	7	7	7	7	1	1	1	1	2	1	3	4	2	1
266	7	7	7	7	7	7	7	7	7	7	7	7	7	7	7	7	7	7	7	7	7	7	7	7	7	7	7	1	1	2	3	6	1	4	6	2	1
268	7	7	7	7	7	7	7	7	7	7	7	7	7	7	7	7	7	7	7	7	7	7	7	7	7	7	7	2	1	2	3	6	1	4	6	2	1
269	7	7	7	7	7	7	7	7	7	7	7	7	7	7	7	7	7	7	7	7	7	7	7	7	7	7	7	2	1	2	3	5	1	3	6	2	1
270	7	7	7	7	7	7	7	7	7	7	7	7	7	7	7	7	7	7	7	7	7	7	7	7	7	7	7	2	1	2	3	6	1	4	6	2	1
272	7	7	7	7	7	7	7	7	7	7	7	7	7	7	7	7	7	7	7	7	7	7	7	7	7	7	7	2	1	2	3	5	1	3	6	2	1
273	6	6	5	5	6	6	6	6	6	6	6	6	6	6	6	6	6	6	6	6	6	6	6	6	6	6	6	2	1	2	3	3	1	3	6	2	2
274	7	7	7	7	7	7	7	7	7	7	7	7	7	7	7	7	7	7	7	7	7	7	7	7	7	7	7	2	1	2	3	5	1	3	6	2	1
276	7	6	6	6	6	6	6	6	6	6	6	6	6	6	6	6	6	6	6	6	6	6	6	6	6	6	6	2	1	2	3	3	1	3	6	2	2
278	7	7	7	7	7	7	7	7	7	7	7	7	7	7	7	7	7	7	7	7	7	7	7	7	7	7	7	2	1	2	3	5	1	3	6	2	1
279	6	6	6	6	6	5	5	5	6	7	7	7	7	6	6	6	6	4	6	7	7	7	7	7	7	7	7	2	1	2	3	5	1	3	6	2	1
290	7	7	7	7	7	7	7	7	7	7	7	7	7	7	7	7	7	7	7	7	7	7	7	7	7	7	7	1	1	1	3	6	1	3	6	2	1
292	7	7	7	7	7	2	2	2	7	7	7	7	7	7	7	2	4	4	7	7	7	7	7	7	7	7	7	1	1	2	3	6	1	2	2	2	1
294	7	7	7	7	7	5	5	5	7	6	7	7	7	6	7	4	5	5	5	7	7	7	7	7	7	7	7	2	1	2	8	4	1	2	6	2	1
296	7	7	7	7	7	7	7	7	7	7	7	7	7	7	7	7	7	7	7	7	7	7	7	7	7	7	7	2	1	2	3	6	1	3	6	2	1
301	7	7	7	7	7	2	2	2	7	7	7	7	7	7	7	2	4	4	7	7	7	7	7	7	7	7	7	1	1	2	3	6	1	2	3	2	1
309	7	7	7	7	7	6	6	6	7	7	7	7	7	7	6	4	6	6	6	7	7	6	7	7	6	6	6	2	1	2	10	4	1	3	6	2	1
311	6	6	6	6	6	7	7	7	7	7	7	7	7	6	6	6	6	6	6	7	7	7	7	7	7	7	7	2	1	2	13	6	1	3	6	2	1
312	7	7	7	7	7	7	7	7	7	7	7	7	7	7	7	6	7	7	7	6	6	6	6	6	6	6	6	1	1	2	3	6	1	2	6	2	1
322	6	6	7	5	5	5	5	5	6	6	7	6	5	5	6	5	6	6	6	7	6	6	6	6	7	6	6	1	1	1	13	5	1	3	3	2	2
329	6	6	6	6	6	4	4	4	7	7	7	7	7	6	6	4	6	6	6	6	6	6	6	6	6	6	6	1	1	1	2	6	1	2	4	2	2
332	7	7	7	7	7	7	7	7	7	7	7	7	7	7	7	7	7	7	7	7	7	7	7	7	7	7	7	1	1	2	2	6	1	2	6	2	1
334	7	7	7	7	7	7	7	7	7	7	7	7	7	7	7	6	7	7	7	7	6	7	7	7	7	7	7	1	1	2	6	5	1	2	4	2	1
337	7	7	7	7	7	7	7	7	7	7	7	7	7	7	7	7	7	7	7	7	7	7	7	7	7	7	7	2	1	2	13	6	1	2	6	2	1
341	7	7	7	7	7	7	7	7	7	7	7	7	7	7	7	7	7	7	7	7	7	7	7	7	7	7	7	2	1	2	10	3	1	2	6	2	1
345	7	7	7	7	7	7	7	7	7	7	7	7	7	7	7	7	7	7	7	7	7	7	7	7	7	7	7	2	1	2	3	6	1	3	6	2	1
349	6	6	6	6	6	6	6	6	6	6	6	6	6	6	6	6	6	6	6	6	6	6	6	6	6	6	6	1	1	2	6	5	1	2	4	2	2
352	7	7	7	7	7	4	4	4	7	7	7	7	7	7	7	7	7	7	7	7	7	7	7	7	7	7	7	2	1	2	10	4	1	3	1	2	1
358	6	6	6	6	6	6	6	6	6	6	6	6	6	6	6	6	6	6	6	6	6	6	6	6	6	6	6	1	1	1	2	5	1	2	6	2	2
359	7	7	7	7	7	7	7	7	7	7	7	7	7	7	7	7	7	7	7	7	7	7	7	7	7	7	7	1	1	2	2	6	1	2	4	2	1
361	6	6	7	6	6	5	5	5	7	7	7	7	6	6	6	6	6	6	6	7	7	7	7	7	7	6	7	2	1	2	10	3	1	3	6	2	1
373	7	7	7	7	7	7	7	7	7	7	7	7	7	7	7	7	7	7	7	7	7	7	7	7	7	7	7	1	1	2	2	6	1	2	4	2	1
385	7	7	7	7	7	7	7	7	7	7	7	7	7	7	7	7	7	7	7	7	7	7	7	7	7	7	7	1	1	1	13	6	1	2	3	2	1
408	7	7	7	7	7	7	7	7	7	7	7	7	7	7	6	7	7	7	7	7	7	7	7	7	7	7	7	2	1	2	11	3	1	3	6	2	1
415	7	7	7	7	7	7	7	7	7	7	7	7	7	7	7	7	7	7	7	7	7	7	7	7	7	7	7	2	1	2	11	3	1	3	6	2	1
419	6	6	7	7	6	7	7	7	7	7	7	7	7	7	7	7	4	4	7	7	5	7	7	7	6	6	7	2	1	2	11	2	1	1	6	2	1
423	6	6	7	7	7	5	5	6	7	6	6	7	5	5	6	6	7	5	7	7	3	7	7	7	7	7	7	1	1	1	12	3	1	1	6	2	1
429	7	7	7	7	7	2	2	2	7	7	7	4	5	6	6	1	7	7	7	7	7	7	7	7	7	6	7	1	1	1	1	5	1	3	6	2	1
468	7	7	7	7	7	3	3	3	7	6	6	6	6	6	6	6	5	4	6	7	7	7	6	6	7	6	7	2	1	2	6	2	1	3	6	2	1
12	5	5	5	5	5	4	7	7	7	7	7	7	7	7	7	7	7	5	5	5	5	4	5	5	5	5	4	1	2	1	11	6	3	3	5	1	2
96	6	6	6	6	6	2	2	2	6	7	7	7	6	7	6	2	6	6	6	6	6	5	5	5	6	5	5	2	2	1	10	6	3	4	6	2	2
465	5	6	6	6	6	5	5	5	6	7	6	6	6	6	6	6	6	4	5	5	6	6	6	6	6	6	6	1	2	2	13	3	3	2	6	2	2
81	4	4	4	4	4	4	4	4	4	6	6	6	4	4	6	4	4	6	6	6	4	4	6	6	4	4	4	2	1	1	10	5	3	1	6	2	2
125	1	1	1	1	1	1	1	1	1	1	1	1	1	1	1	1	1	1	1	1	1	1	1	1	1	1	1	1	1	1	12	6	3	3	4	2	2
146	2	2	6	2	6	6	6	6	6	6	6	6	6	6	6	3	4	4	4	7	6	6	6	6	6	6	6	2	1	1	9	6	3	4	6	2	2
209	4	4	4	4	4	4	4	4	4	4	4	4	4	4	4	4	4	4	4	4	4	4	4	4	4	4	4	1	1	1	11	6	3	2	5	2	2
116	6	6	6	7	7	7	7	7	7	5	7	5	7	6	6	2	4	4	4	7	7	7	5	5	5	4	7	2	3	2	3	3	3	3	6	2	2
9	7	7	7	7	3	2	2	2	7	7	7	5	6	7	6	4	4	4	6	6	6	6	6	6	6	6	6	1	3	2	11	6	3	4	6	2	2
499	4	4	4	4	4	7	7	7	7	6	6	7	6	7	6	6	5	5	5	7	7	7	7	7	7	7	7	2	2	2	1	3	3	2	6	2	2
1	5	7	5	7	4	5	5	4	7	7	7	4	7	2	4	2	4	3	4	5	5	4	4	4	4	5	4	1	3	1	11	5	2	3	2	2	2
29	3	4	7	4	2	3	3	2	7	7	4	6	2	5	4	2	7	4	4	7	2	6	7	7	5	3	6	2	3	1	11	5	2	2	6	2	2
200	2	2	6	6	6	6	6	6	6	6	6	6	6	6	6	6	6	6	6	6	6	6	6	6	6	6	6	1	3	1	2	4	2	2	6	2	2
212	6	6	6	6	6	2	2	2	6	7	7	7	7	7	7	7	3	3	6	6	6	6	6	6	6	6	6	1	3	2	11	2	2	2	6	2	2
215	3	4	4	5	5	4	4	4	5	5	5	5	5	6	6	6	4	4	5	4	4	5	4	4	5	5	5	1	3	1	11	6	2	4	6	2	2
257	7	7	7	7	7	5	5	7	7	7	7	7	7	7	7	1	6	5	5	5	5	5	5	5	5	5	5	1	3	1	6	6	2	2	3	2	2
466	4	4	4	4	4	4	4	4	4	4	4	4	4	4	4	4	1	1	1	6	4	4	4	4	4	4	4	2	3	1	6	4	2	2	6	2	2
469	4	6	5	6	6	4	4	4	6	6	4	5	4	5	4	6	4	5	5	6	6	4	6	6	6	4	4	1	3	1	9	6	2	2	6	2	2
479	4	6	6	6	6	2	2	2	6	4	5	5	5	4	6	3	4	4	6	6	4	6	6	6	6	4	6	2	3	1	9	5	2	2	6	2	2
54	4	3	7	5	6	6	6	6	7	7	4	6	5	5	7	2	2	2	6	7	7	7	4	4	4	6	7	2	2	1	13	5	2	2	6	2	2
58	2	2	4	4	4	6	6	6	6	6	6	6	6	4	6	2	4	4	6	7	6	6	6	6	6	4	6	2	2	1	10	6	2	2	6	2	2
74	4	4	5	4	4	4	4	4	6	5	4	5	4	6	6	4	4	4	5	6	6	5	6	6	4	4	5	1	2	1	10	6	2	3	4	2	2
180	3	5	7	5	6	1	1	1	7	6	6	4	6	6	6	2	5	5	5	6	6	6	3	3	6	5	6	1	2	1	11	5	2	2	6	2	2
197	1	1	4	1	1	5	5	5	6	7	7	7	7	3	5	1	6	6	6	6	6	6	6	6	6	6	6	1	2	1	11	4	2	3	6	2	2
281	1	1	7	1	4	7	7	7	7	5	4	5	1	6	6	2	4	4	6	6	6	6	6	6	6	6	6	1	2	1	13	6	2	3	3	2	2
475	4	4	4	5	5	2	2	2	6	6	6	6	6	6	6	3	5	6	6	6	6	6	6	6	6	6	6	2	2	2	5	2	2	2	6	2	2
492	6	6	6	6	6	5	4	4	6	5	6	5	5	4	3	2	4	4	6	6	6	6	6	6	5	6	6	2	2	2	13	1	2	1	6	2	2
37	1	7	6	7	6	4	4	4	5	5	4	5	7	7	6	4	1	1	6	7	6	6	6	6	6	6	6	1	1	1	2	6	2	2	6	2	2
62	1	1	4	1	4	1	1	1	7	5	4	6	6	7	6	6	5	3	6	7	7	7	7	7	7	7	7	2	1	2	10	5	2	2	6	2	2
252	1	1	1	1	1	7	7	7	5	4	4	4	4	1	4	1	6	6	6	2	2	2	2	2	7	1	2	2	1	1	11	5	2	2	2	1	2
417	4	4	4	4	4	4	4	4	6	6	4	4	4	6	4	4	4	4	4	6	5	4	5	5	5	4	4	2	1	2	11	2	2	3	6	2	2
109	4	4	6	6	6	4	4	4	6	5	5	5	5	6	4	2	3	6	6	6	5	6	6	6	6	5	6	1	3	2	3	3	1	3	6	2	2
160	4	4	5	6	6	4	4	4	7	7	7	7	7	7	7	7	7	7	7	6	6	5	6	6	6	6	5	1	3	2	2	1	1	2	5	2	2
60	7	7	7	7	7	4	4	4	7	6	4	4	4	7	7	4	6	6	6	7	7	7	5	5	6	4	7	2	3	1	10	5	1	2	6	2	2
104	7	7	7	7	7	6	6	6	7	6	6	6	6	5	7	1	6	6	6	6	6	6	4	4	5	5	6	2	3	2	3	2	1	1	6	2	2
166	6	6	6	6	6	6	6	6	6	6	6	6	6	6	7	4	4	4	4	4	4	4	4	4	4	4	4	1	3	2	2	4	1	3	6	2	2
205	5	5	6	5	5	6	6	6	6	6	6	6	6	5	5	5	5	5	5	6	5	5	5	5	5	5	5	2	3	2	11	3	1	2	6	2	2
228	4	6	7	5	7	4	5	5	7	5	5	4	5	6	6	6	5	5	5	5	5	5	5	5	4	4	5	2	3	2	11	2	1	2	6	2	2
259	2	2	7	6	6	1	4	4	7	6	6	4	5	7	6	1	5	4	6	7	6	7	5	5	7	5	7	2	3	1	6	5	1	2	3	2	2
407	7	7	7	4	6	2	2	2	7	6	6	6	7	6	5	2	6	4	6	6	4	7	6	6	6	3	7	2	3	1	11	2	1	3	6	2	2
455	6	6	6	6	6	4	4	3	6	7	7	7	5	6	6	4	5	2	4	7	5	6	5	5	6	6	6	1	3	2	6	5	1	2	6	2	2
456	4	4	4	4	4	4	4	4	4	4	4	4	4	4	4	4	4	4	4	4	4	4	4	4	4	4	4	1	3	2	1	5	1	2	5	2	2
459	6	6	6	6	6	4	4	4	4	6	6	6	6	6	6	6	4	4	4	6	6	6	6	6	6	6	6	1	3	1	1	6	1	3	6	2	2
464	5	5	5	5	5	6	6	6	6	6	6	6	6	6	6	6	6	6	6	6	6	6	6	6	6	6	6	2	3	2	5	3	1	2	6	2	2
471	4	4	4	4	4	4	4	4	4	4	4	4	4	4	4	4	4	4	4	4	4	4	4	4	4	4	4	1	3	1	9	6	1	2	6	2	2
23	6	6	6	6	6	2	2	2	6	6	6	6	6	6	6	2	6	4	6	6	6	6	6	6	6	6	6	2	2	2	11	6	1	3	6	2	2
51	5	5	6	5	5	2	2	2	5	6	5	6	5	6	6	2	5	5	6	6	3	6	5	5	5	5	6	2	2	1	10	6	1	2	6	2	2
56	7	7	7	7	7	3	3	3	7	6	6	6	5	3	4	1	3	6	6	7	7	7	7	7	7	7	7	2	2	1	10	6	1	1	6	2	2
59	4	4	4	4	4	4	4	4	6	5	5	5	5	5	5	5	4	4	4	6	6	6	6	6	6	6	6	1	2	1	10	5	1	2	6	2	2
71	4	6	6	6	6	5	5	5	6	6	6	6	6	6	6	6	4	4	6	6	6	6	6	6	6	6	6	1	2	1	10	6	1	2	6	2	2
78	6	6	6	2	6	4	4	4	6	6	6	6	6	6	6	6	6	6	6	6	6	6	6	6	6	5	6	2	2	1	10	5	1	1	6	2	2
84	2	2	5	5	5	2	2	2	7	6	2	2	2	6	7	1	2	2	4	7	7	7	4	4	5	2	7	2	2	2	10	5	1	1	6	2	2
156	6	6	7	7	7	5	5	5	7	7	6	5	4	4	4	2	5	4	4	6	6	6	6	6	5	5	6	2	2	2	7	5	1	2	6	2	2
229	4	4	4	4	4	4	4	7	7	6	5	5	6	6	1	7	7	7	7	6	6	6	6	6	6	2	6	2	2	2	11	4	1	2	6	2	2
253	4	4	4	4	4	4	4	4	4	4	4	4	4	4	4	4	4	4	4	4	4	4	4	4	4	4	4	1	2	1	1	5	1	3	4	2	2
277	6	6	7	6	6	3	3	3	7	6	6	7	6	7	4	5	4	4	7	7	7	7	5	5	6	4	7	2	2	2	3	5	1	3	6	2	2
421	4	3	7	7	4	6	6	6	6	4	4	5	4	4	4	4	4	4	5	5	5	5	4	4	4	5	5	2	2	2	13	2	1	1	6	2	2
425	6	6	7	7	7	4	5	6	5	6	5	7	5	6	5	6	6	6	4	5	5	6	7	7	5	6	6	2	2	2	11	2	1	3	6	2	2
449	6	6	6	6	6	2	2	2	6	6	6	6	6	6	6	2	6	6	6	6	2	6	6	6	6	6	6	2	2	2	13	2	1	2	6	2	2
467	7	7	7	7	7	4	4	6	5	6	6	6	6	6	6	5	6	6	6	5	5	6	5	5	6	5	6	1	2	2	13	2	1	1	6	2	2
489	4	4	7	4	4	4	4	4	7	4	4	7	4	4	7	4	4	4	4	7	7	7	7	7	7	7	7	2	2	2	13	4	1	1	6	2	2
498	4	4	4	4	4	4	4	4	5	6	4	6	5	4	4	3	4	4	5	6	6	6	6	6	6	4	6	2	2	2	13	1	1	1	6	2	2
502	6	6	6	6	6	4	4	4	6	5	5	5	5	5	5	4	4	4	5	6	6	5	6	6	6	4	5	2	2	2	13	1	1	2	6	2	2
504	4	4	4	4	4	4	4	4	4	4	4	4	4	4	4	4	4	4	4	4	4	4	4	4	4	4	4	2	2	2	13	1	1	2	6	2	2
507	6	6	6	6	6	6	6	6	6	6	6	2	6	6	6	2	5	4	4	6	6	6	6	6	6	4	6	2	2	2	13	1	1	1	6	2	2
35	4	5	6	6	6	6	4	4	6	6	6	6	6	6	6	6	6	4	6	6	6	6	6	6	6	5	6	2	1	1	3	4	1	3	6	2	2
36	2	2	6	6	6	2	2	2	6	6	6	6	6	6	6	2	6	5	6	6	6	6	6	6	6	6	6	2	1	1	3	5	1	3	5	2	2
38	5	5	6	5	5	4	4	4	6	6	6	6	6	6	6	6	6	4	6	6	6	6	6	6	6	6	6	1	1	1	3	5	1	2	6	2	2
83	2	2	6	4	3	2	2	2	6	6	6	2	6	4	4	2	4	2	2	6	6	6	6	6	5	2	6	2	1	2	10	3	1	2	6	2	2
85	5	5	5	5	7	3	3	3	7	7	7	7	6	4	4	4	7	3	4	7	7	7	4	4	7	6	7	2	1	2	13	3	1	2	6	2	2
88	4	4	6	4	4	3	3	3	7	7	5	7	5	5	5	3	6	5	6	6	6	6	6	6	6	6	6	2	1	2	1	3	1	3	4	2	2
90	4	3	5	5	5	5	5	5	7	6	6	6	6	6	6	3	4	4	4	6	4	5	5	5	5	5	5	2	1	1	10	4	1	1	6	2	2
149	6	6	6	6	6	4	4	4	7	5	4	5	5	6	6	1	4	4	6	7	6	7	6	6	5	4	7	2	1	2	9	4	1	3	6	2	2
162	4	4	4	4	4	4	4	4	4	4	4	4	4	4	4	4	4	4	4	4	4	4	4	4	4	4	4	2	1	2	11	1	1	1	6	2	2
191	1	1	1	1	1	4	4	4	1	1	1	1	1	1	1	1	4	4	2	1	1	1	1	1	1	1	1	1	1	1	11	5	1	2	5	2	2
227	4	5	5	5	5	3	3	3	5	5	4	5	5	5	5	4	5	5	5	5	5	5	5	5	5	5	5	1	1	1	1	5	1	2	6	2	2
241	4	4	5	5	5	5	5	5	7	7	4	6	7	6	6	7	5	5	7	7	7	7	7	7	7	7	7	2	1	2	2	5	1	2	3	2	2
321	4	6	6	4	6	6	4	5	6	6	6	6	5	6	6	4	6	3	5	6	6	6	5	5	5	6	6	1	1	1	13	3	1	2	3	2	2
424	7	7	7	7	7	2	2	2	2	7	7	7	7	7	7	2	6	6	6	7	5	6	6	6	6	6	6	1	1	1	11	2	1	2	6	2	2
